# Supplementary material for: Malaria in pregnancy: a passive surveillance study of pregnant women in low transmission areas of Colombia, Latin America
Source: Malar J. 2016 Feb 5;15:66. doi: 10.1186/s12936-016-1125-9 (PMC4743125; doi:10.1186/s12936-016-1125-9)
Supplement: Supplementary file 1 — 10.1186/s12936-016-1125-9 Parasite genotypes from pregnant women samples. [file 12936_2016_1125_MOESM1_ESM.xlsx]

## Sheet: Table S1. microsatellite
	Pregnant women with malaria			Severe Malaria	HEX Dye	6-FAM Dye	Did not amplified	2nd episode
	Parasite genotypes					Anderson et al. 1999
#	Code	Site	Species	Date	Parasitemia	POLYa	TAA60	ARA2	Pfg377	TAA81	TAA81	TAA42-3	TA40	PfPK2
1	30102100027	Tierralta	P.falciparum	2012-01-30	36918.9	150	79	70	94	162	121	185	162	173
										202
2	30102100270	Tierralta	P.falciparum	2012-08-17	2979	150	79	70	94	162	121	185	162	173
3	30103103012	Tumaco	P.falciparum	2011-12-23	910	150	79	70	94	162	121	185	162	173
4	30103103118	Tumaco	P.falciparum	2012-06-13	7059	150	79	70	94	162	121	185	162	173
5	30103103165	Tumaco	P.falciparum	2012-08-08	702	-9	-9	-9	94	162	115	-9	162	167
6	30103103209	Tumaco	P.falciparum	2012-11-21	355	180	85	74	100	162	115	185	162	167
7	30103103010	Tumaco	P.falciparum	2011-12-21	564	180	85	74	100	162	115	185	162	167
	30103103037	Tumaco	P.falciparum	2012-01-17	12932	180	85	74	100	162	115	185	162	167
8	30111108017	Quibdo	P.falciparum	2012-12-28	828	150	-9	70	94	162	127	-9	162	173
9	30111108018	Quibdo	P.falciparum	2013-01-03	23345	150	79	70	94	162	121	185	162	173
10	30111108050	Quibdo	P.falciparum	2013-02-01	6406	150	79	70	94	162	127	185	162	173
11	30111108071	Quibdo	P.falciparum	2013-03-09	12683	150	77	58	98	162	121	185	162	173
12	30111108107	Quibdo	P.falciparum	2013-08-07	975	150	79	70	94	162	127	185	162	173
13	30111110018	Quibdo	P.falciparum	2013-02-10	22800	159	73	70	94	162	127	185	162	165
14	30111110019	Quibdo	P.falciparum	2013-02-11	10920	150	79	70	94	162	127	185	162	173
						Karunaweera et al. 2008				Imwong et al. 2006
#	Code	Site	Species	Date	Parasitemia	MS2	MS5	MS6	MS15	14.185	7.67	8.332	2.21	10.29	8.332
1	30102100028	Tierralta	P.vivax	2012-01-30	6555	193	178	249	245	274	103	229	105	124	153
									249
2	30102100256	Tierralta	P.vivax	2012-08-13	8133	217	175	-9	269	268	103	229	105	114	147
											99
3	30102100332	Tierralta	P.vivax	2012-09-17	10282	205	172	238	257	268	107	229	107	118	163
						201	184	249	253
4	30102100032	Tierralta	P.vivax	2012-02-01	8370	237	172	249	245	274	103	229	101	114	147
						233						249
5	30102100237	Tierralta	P.vivax	2012-08-03	3850	221	175	246	245	268	101	245	105	122	151
						217						227
6	30102100070	Tierralta	P.vivax	2012-03-29	11160	181	178	249	253	274	99	229	99	110	149
						213	169	240			127		105
						241
7	30102100052	Tierralta	P.vivax	2012-02-23	15100	189	178	249	253	272	101	229	105	110	131
						229	169		249			255
7	30102100073	Tierralta	P.vivax	2012-04-09	10080	197	-9	249	251	-9	119	-9	-9	-9	-9
8	30102100097	Tierralta	P.vivax	2012-04-30	5148	181	178	240	253	274	127	229	99	-9	147
						213							105
8	30102100409	Tierralta	P.vivax	2012-11-16	3655	181	-9	240	253	-9	101	-9	105	-9	149
						189		249	259				99		131
